# Supplementary material for: Potential COVID-19 Drug Candidates Based on Diazinyl-Thiazol-Imine Moieties: Synthesis and Greener Pastures Biological Study
Source: Molecules. 2022 Jan 13;27(2):488. doi: 10.3390/molecules27020488 (PMC8777737; doi:10.3390/molecules27020488)
Supplement: Supplementary file 1 [file molecules-27-00488-s001.zip]

Archive with 1 entries (1 files):
- molecules-1511011-supplementary.pdf
